# Supplementary material for: Genetically- and spatially-defined basolateral amygdala neurons control food consumption and social interaction
Source: Nat Commun. 2024 Aug 11;15:6868. doi: 10.1038/s41467-024-50889-7 (PMC11316773; doi:10.1038/s41467-024-50889-7)
Supplement: Supplementary file 4 — Source_data file [file 41467_2024_50889_MOESM4_ESM.zip]

Archive with 59 entries (51 files):
- new_source_data/
- new_source_data/Source_data1_15june.xlsx
- new_source_data/Source_data2_Figure6_7_optogenetic_data/
- new_source_data/Source_data2_Figure6_7_optogenetic_data/CPP_Figure6_conditional_preference_task/
- new_source_data/Source_data2_Figure6_7_optogenetic_data/CPP_Figure6_conditional_preference_task/by genotyping optogenetic values.txt
- new_source_data/Source_data2_Figure6_7_optogenetic_data/CPP_Figure6_conditional_preference_task/etv 1.csv
- new_source_data/Source_data2_Figure6_7_optogenetic_data/CPP_Figure6_conditional_preference_task/Lypd1.csv
- new_source_data/Source_data2_Figure6_7_optogenetic_data/CPP_Figure6_conditional_preference_task/rspo2.csv
- new_source_data/Source_data2_Figure6_7_optogenetic_data/FC_figure7_fear_conditioning/
- new_source_data/Source_data2_Figure6_7_optogenetic_data/FC_figure7_fear_conditioning/by genotyping optogenetic values.txt
- new_source_data/Source_data2_Figure6_7_optogenetic_data/FC_figure7_fear_conditioning/cFC_Etv chr2.csv
- new_source_data/Source_data2_Figure6_7_optogenetic_data/FC_figure7_fear_conditioning/etv1.csv
- new_source_data/Source_data2_Figure6_7_optogenetic_data/FC_figure7_fear_conditioning/Lypd1.csv
- new_source_data/Source_data2_Figure6_7_optogenetic_data/FC_figure7_fear_conditioning/lypd_chr2.csv
- new_source_data/Source_data2_Figure6_7_optogenetic_data/FOOD_figure6_food_consumption/
- new_source_data/Source_data2_Figure6_7_optogenetic_data/FOOD_figure6_food_consumption/by genotyping optogenetic values.txt
- new_source_data/Source_data2_Figure6_7_optogenetic_data/FOOD_figure6_food_consumption/etv of food oct 2022 new1.csv
- new_source_data/Source_data2_Figure6_7_optogenetic_data/FOOD_figure6_food_consumption/lypd feeding new 0ct 2022.csv
- new_source_data/Source_data2_Figure6_7_optogenetic_data/FOOD_figure6_food_consumption/rspo2 feeding 1.csv
- new_source_data/Source_data2_Figure6_7_optogenetic_data/Social_Figure7_social_task/
- new_source_data/Source_data2_Figure6_7_optogenetic_data/Social_Figure7_social_task/ETv.csv
- new_source_data/Source_data2_Figure6_7_optogenetic_data/Social_Figure7_social_task/Lypd.csv
- new_source_data/Source_data2_Figure6_7_optogenetic_data/Social_Figure7_social_task/nphr LYPD.csv
- new_source_data/Source_data2_Figure6_7_optogenetic_data/Social_Figure7_social_task/NphrETv.csv
- new_source_data/Source_data2_Figure6_7_optogenetic_data/Social_Figure7_social_task/rspo2 NpHR.csv
- new_source_data/Source_data2_Figure6_7_optogenetic_data/Social_Figure7_social_task/rspo2.csv
- new_source_data/Source_data3_Figure4_electrophysiology_data/
- new_source_data/Source_data3_Figure4_electrophysiology_data/2Amplitude EPSC.csv
- new_source_data/Source_data3_Figure4_electrophysiology_data/2Amplitude IPSC.csv
- new_source_data/Source_data3_Figure4_electrophysiology_data/2Decay EPSC.csv
- new_source_data/Source_data3_Figure4_electrophysiology_data/2Decay IPSC.csv
- new_source_data/Source_data3_Figure4_electrophysiology_data/2Frequency EPSC.csv
- new_source_data/Source_data3_Figure4_electrophysiology_data/2Frequency IPSC.csv
- new_source_data/Source_data3_Figure4_electrophysiology_data/Amplitude EPSC-ETV1.csv
- new_source_data/Source_data3_Figure4_electrophysiology_data/Amplitude EPSC-LYPD.csv
- new_source_data/Source_data3_Figure4_electrophysiology_data/Amplitude EPSC.csv
- new_source_data/Source_data3_Figure4_electrophysiology_data/Amplitude IPSC-ETV1.csv
- new_source_data/Source_data3_Figure4_electrophysiology_data/Amplitude IPSC-LYPD.csv
- new_source_data/Source_data3_Figure4_electrophysiology_data/Amplitude IPSC.csv
- new_source_data/Source_data3_Figure4_electrophysiology_data/Decay EPSC-ETV1.csv
- new_source_data/Source_data3_Figure4_electrophysiology_data/Decay EPSC-LYPD.csv
- new_source_data/Source_data3_Figure4_electrophysiology_data/Decay EPSC.csv
- new_source_data/Source_data3_Figure4_electrophysiology_data/Decay IPSC-ETV1.csv
- new_source_data/Source_data3_Figure4_electrophysiology_data/Decay IPSC-LYPD.csv
- new_source_data/Source_data3_Figure4_electrophysiology_data/Decay IPSC.csv
- new_source_data/Source_data3_Figure4_electrophysiology_data/ETV1 Vm.csv
- new_source_data/Source_data3_Figure4_electrophysiology_data/ETV1.csv
- new_source_data/Source_data3_Figure4_electrophysiology_data/Frequency EPSC-ETV1.csv
- new_source_data/Source_data3_Figure4_electrophysiology_data/Frequency EPSC-LYPD.csv
- new_source_data/Source_data3_Figure4_electrophysiology_data/Frequency EPSC.csv
- new_source_data/Source_data3_Figure4_electrophysiology_data/Frequency IPSC-ETV1.csv
- new_source_data/Source_data3_Figure4_electrophysiology_data/Frequency IPSC-LYPD.csv
- new_source_data/Source_data3_Figure4_electrophysiology_data/Frequency IPSC.csv
- new_source_data/Source_data3_Figure4_electrophysiology_data/LYPD Vm.csv
- new_source_data/Source_data3_Figure4_electrophysiology_data/LYPD1.csv
- new_source_data/Source_data3_Figure4_electrophysiology_data/Membrane Potential.csv
- new_source_data/source_data4_table2_3/
- new_source_data/source_data4_table2_3/Table2_numbers_Cell_withHochgernerDATA.csv
- new_source_data/source_data4_table2_3/table3_abbreviation.xlsx
