# Supplementary material for: Genetically- and spatially-defined basolateral amygdala neurons control food consumption and social interaction
Source: Nat Commun. 2024 Aug 11;15:6868. doi: 10.1038/s41467-024-50889-7 (PMC11316773; doi:10.1038/s41467-024-50889-7)
Supplement: Supplementary file 4 — Source_data file [file 41467_2024_50889_MOESM4_ESM.zip › new_source_data/Source_data1_15june.xlsx]

## Sheet: figure4
	figure 4 a						Figure 4D				Figure 4f
		ETV1	RSPO	LYPD1			Mean of column A	-64.07			Mean of column A	-61.78
	Mean	-61.79	-59.51	-64.07			Mean of column B	-61.01			Mean of column B	-62.36
	Std. Deviation	2.796	2.917	3.117			Difference between means (B - A) ± SEM	3.061 ± 1.158			Difference between means (B - A) ± SEM	-0.5785 ± 0.7049
	Std. Error of Mean	0.5284	0.6877	0.7561
							Figure 4H
	figure 4C,E
							Test details	Mean 1	Mean 2	Mean Diff.	SE of diff.
							LYPD1 vs. LYPD1(Fast)	2.587	5.48	-2.893	0.7187
	Within each row, compare columns (simple effects within rows)
							Figure 4I					Figure 4J
	Number of families	9					Test details	Mean 1	Mean 2	Mean Diff.	SE of diff.	Test details	Mean 1	Mean 2	Mean Diff.
	Number of comparisons per family	3					LYPD1 vs. LYPD1(Fast)	1.601	2.972	-1.371	0.5922	LYPD1 vs. LYPD1(Fast)	3.493	3.178	0.3141
	Alpha	0.05
	Uncorrected Fisher's LSD	Mean Diff.	95.00% CI of diff.	Below threshold?	Summary	Individual P Value
	Row 1
	ETV1 vs. RSPO	0.2121	-0.1167 to 0.5409	No	ns	0.1982		Figure 4 P	Lypd1		Figure 4 q	etv1		Figure 4 r	rspo2
	ETV1 vs. LYPD1	0.2121	-0.1167 to 0.5409	No	ns	0.1982		all
	RSPO vs. LYPD1	0						Mean	SD
								25.84	2.52		26.28	2.9		25.8	2.71
	Row 2							48.92	2.5		47.65	2.85		48.1	2.75
	ETV1 vs. RSPO	0.09729	-1.219 to 1.414	No	ns	0.8826		27.49	2.55		27.77	2.91		28.2	2.71
	ETV1 vs. LYPD1	0.8217	-0.3141 to 1.958	No	ns	0.1508		significant
	RSPO vs. LYPD1	0.7245	-0.06313 to 1.512	No	ns	0.0696		Mean	SD
								38.14	2.82		29.59	2.8		37.8	2.95
	Row 3							28.1	2.99		34.99	2.92		28.35	2.95
	ETV1 vs. RSPO	-0.3046	-2.542 to 1.933	No	ns	0.7856		29.34	2.85		34.01	2.99		26.05	2.89
	ETV1 vs. LYPD1	0.8378	-1.109 to 2.784	No	ns	0.3907
	RSPO vs. LYPD1	1.142	-0.6032 to 2.888	No	ns	0.1914
	Row 4
	ETV1 vs. RSPO	-1.252	-4.424 to 1.920	No	ns	0.43
	ETV1 vs. LYPD1	0.6025	-1.958 to 3.163	No	ns	0.6383
	RSPO vs. LYPD1	1.854	-1.038 to 4.747	No	ns	0.2003
	Row 5
	ETV1 vs. RSPO	-2.628	-6.792 to 1.536	No	ns	0.209
	ETV1 vs. LYPD1	1.189	-2.292 to 4.670	No	ns	0.4949
	RSPO vs. LYPD1	3.817	-0.3030 to 7.938	No	ns	0.0682
	Row 6
	ETV1 vs. RSPO	-3.437	-8.648 to 1.774	No	ns	0.1891
	ETV1 vs. LYPD1	2.467	-1.746 to 6.681	No	ns	0.2439
	RSPO vs. LYPD1	5.904	0.6021 to 11.21	Yes	*	0.0302
	Row 7
	ETV1 vs. RSPO	-3.257	-9.139 to 2.625	No	ns	0.2679
	ETV1 vs. LYPD1	2.084	-2.675 to 6.842	No	ns	0.3811
	RSPO vs. LYPD1	5.341	-0.7961 to 11.48	No	ns	0.0858
	Row 8
	ETV1 vs. RSPO	-3.933	-10.32 to 2.453	No	ns	0.217
	ETV1 vs. LYPD1	2.535	-2.351 to 7.421	No	ns	0.2983
	RSPO vs. LYPD1	6.467	-0.5000 to 13.43	No	ns	0.0677
	Row 9
	ETV1 vs. RSPO	-3.219	-9.778 to 3.340	No	ns	0.3222
	ETV1 vs. LYPD1	3.134	-1.950 to 8.218	No	ns	0.2174
	RSPO vs. LYPD1	6.353	-0.9430 to 13.65	No	ns	0.0856
	Test details	Mean 1	Mean 2	Mean Diff.	SE of diff.	N1	N2	t	DF
	Row 1
	ETV1 vs. RSPO	0.2121	0	0.2121	0.1614	33	19	1.314	32
	ETV1 vs. LYPD1	0.2121	0	0.2121	0.1614	33	17	1.314	32
	RSPO vs. LYPD1	0	0	0	0	19	17
	Row 2
	ETV1 vs. RSPO	0.9394	0.8421	0.09729	0.6552	33	19	0.1485	49.31
	ETV1 vs. LYPD1	0.9394	0.1176	0.8217	0.5594	33	17	1.469	34.88
	RSPO vs. LYPD1	0.8421	0.1176	0.7245	0.3795	19	17	1.909	21.75
	Row 3
	ETV1 vs. RSPO	1.485	1.789	-0.3046	1.113	33	19	0.2736	49.29
	ETV1 vs. LYPD1	1.485	0.6471	0.8378	0.9668	33	17	0.8666	45.7
	RSPO vs. LYPD1	1.789	0.6471	1.142	0.8549	19	17	1.336	30.11
	Row 4
	ETV1 vs. RSPO	2.485	3.737	-1.252	1.571	33	19	0.797	41.46
	ETV1 vs. LYPD1	2.485	1.882	0.6025	1.274	33	17	0.4731	47.87
	RSPO vs. LYPD1	3.737	1.882	1.854	1.416	19	17	1.309	30.03
	Row 5
	ETV1 vs. RSPO	4.424	7.053	-2.628	2.057	33	19	1.278	37.91
	ETV1 vs. LYPD1	4.424	3.235	1.189	1.727	33	17	0.6883	43.92
	RSPO vs. LYPD1	7.053	3.235	3.817	2.023	19	17	1.887	32.06
	Row 6
	ETV1 vs. RSPO	6.879	10.32	-3.437	2.565	33	19	1.34	34.38
	ETV1 vs. LYPD1	6.879	4.412	2.467	2.087	33	17	1.182	41.39
	RSPO vs. LYPD1	10.32	4.412	5.904	2.602	19	17	2.269	31.69
	Row 7
	ETV1 vs. RSPO	9.848	13.11	-3.257	2.889	33	19	1.127	32.49
	ETV1 vs. LYPD1	9.848	7.765	2.084	2.352	33	17	0.8861	38.61
	RSPO vs. LYPD1	13.11	7.765	5.341	3.013	19	17	1.773	31.97
	Row 8
	ETV1 vs. RSPO	12.59	16.53	-3.933	3.111	32	19	1.264	26.75
	ETV1 vs. LYPD1	12.59	10.06	2.535	2.397	32	17	1.058	31.36
	RSPO vs. LYPD1	16.53	10.06	6.467	3.419	19	17	1.892	31.56
	Row 9
	ETV1 vs. RSPO	15.78	19	-3.219	3.189	32	19	1.009	25.67
	ETV1 vs. LYPD1	15.78	12.65	3.134	2.486	32	17	1.261	28.91
	RSPO vs. LYPD1	19	12.65	6.353	3.582	19	17	1.774	31.96

## Sheet: Figure5
Figure 5j	Lypd1		Figure 5 k	etv1		Figure 5 l	rspo2
all
Mean	SD
33.96	2.52		30.08	2.81		33.01	2.98
39.32	2.57		36.56	2.95		38.2	2.49
29.56	2.65		28.44	2.81		28.88	2.77
significant
Mean	SD
38.4	2.76		39.12	2.78		40.1	2.66
24.9	2.96		24.92	2.82		25.8	2.67
32.86	2.75		33.19	2.88		34.67	2.45

## Sheet: Figure6
Lypd1									Etv1								Rspo2
Food-chr2	Figure 6c								Food-chr2								Food-chr2
																	Tukey's multiple comparisons test	Mean Diff.	95.00% CI of diff.	Significant?	Summary	Adjusted P Value
Tukey's multiple comparisons test	Mean Diff.	95.00% CI of diff.	Significant?	Summary	Adjusted P Value				Tukey's multiple comparisons test	Mean Diff.	95.00% CI of diff.	Significant?	Summary	Adjusted P Value
																	YFP on vs. YFP off	0.007778	-0.05977 to 0.07533	No	ns	0.9899
Chr2 on vs. Chr2 off	0.09432	0.006329 to 0.1823	Yes	*	0.0315				etv chr2 on vs. etv chr2 off	-0.07391	-0.1619 to 0.01406	No	ns	0.125			YFP on vs. Chr2 off	0.005333	-0.05317 to 0.06383	No	ns	0.9949
Chr2 on vs. YFP on	0.1401	0.04066 to 0.2396	Yes	**	0.0027				etv chr2 on vs. yfp on	0.0103	-0.08945 to 0.11	No	ns	0.9922			YFP on vs. Chr2 on	0.05322	-0.005279 to 0.1117	No	ns	0.0867
Chr2 on vs. YFP off	0.1067	0.007185 to 0.2061	Yes	*	0.0314				etv chr2 on vs. YFP off	-0.008844	-0.1086 to 0.09091	No	ns	0.995			YFP off vs. Chr2 off	-0.002444	-0.06095 to 0.05606	No	ns	0.9995
Chr2 off vs. YFP on	0.0458	-0.05366 to 0.1453	No	ns	0.6105				etv chr2 off vs. yfp on	0.08421	-0.01554 to 0.184	No	ns	0.1223			YFP off vs. Chr2 on	0.04544	-0.01306 to 0.1039	No	ns	0.1789
Chr2 off vs. YFP off	0.01233	-0.08714 to 0.1118	No	ns	0.9872				etv chr2 off vs. YFP off	0.06506	-0.03468 to 0.1648	No	ns	0.3073			Chr2 off vs. Chr2 on	0.04789	0.0001226 to 0.09566	Yes	*	0.0492
YFP on vs. YFP off	-0.03347	-0.1432 to 0.07627	No	ns	0.8466				yfp on vs. YFP off	-0.01914	-0.1294 to 0.09113	No	ns	0.965
																	food-nphr
Food-nphr	Figure 6d								Food-Nphr
																	Tukey's multiple comparisons test	Mean Diff.	95.00% CI of diff.	Significant?	Summary	Adjusted P Value
Tukey's multiple comparisons test	Mean Diff.	95.00% CI of diff.	Significant?	Summary	Adjusted P Value				Tukey's multiple comparisons test	Mean Diff.	95.00% CI of diff.	Significant?	Summary	Adjusted P Value
																	YFP on vs. YFP off	0.0025	-0.05601 to 0.06101	No	ns	0.9995
eNpHR 3.0 on vs. eNpHR 3.0off	-0.0935	-0.1911 to 0.004135	No	ns	0.0647				eNpHR 3.0 on vs. eNpHR 3.0 off	0.003625	-0.06442 to 0.07167	No	ns	0.9989			YFP on vs. eNpHR 3.0off	0.0318	-0.02422 to 0.08782	No	ns	0.4345
eNpHR 3.0 on vs. mcherry on	-0.01069	-0.1038 to 0.0824	No	ns	0.9896				eNpHR 3.0 on vs. mcherry on	0.01618	-0.05425 to 0.08661	No	ns	0.9214			YFP on vs. eNpHR 3.0 on	0.04647	-0.009553 to 0.1025	No	ns	0.1344
eNpHR 3.0 on vs. mcherry off	-0.01487	-0.108 to 0.07822	No	ns	0.9729				eNpHR 3.0 on vs. off mcherry	0.01982	-0.05061 to 0.09025	No	ns	0.8663			YFP off vs. eNpHR 3.0off	0.0293	-0.02672 to 0.08532	No	ns	0.5056
eNpHR 3.0off vs. mcherry on	0.08281	-0.01028 to 0.1759	No	ns	0.0961				eNpHR 3.0 off vs. mcherry on	0.01255	-0.05788 to 0.08298	No	ns	0.9609			YFP off vs. eNpHR 3.0 on	0.04397	-0.01205 to 0.09999	No	ns	0.1694
eNpHR 3.0off vs. mcherry off	0.07863	-0.01447 to 0.1717	No	ns	0.1231				eNpHR 3.0 off vs. off mcherry	0.0162	-0.05423 to 0.08663	No	ns	0.9211
mcherry on vs. mcherry off	-0.004182	-0.0925 to 0.08413	No	ns	0.9992				mcherry on vs. off mcherry	0.003643	-0.0691 to 0.07638	No	ns	0.999
CPP-chr2	Figure 6e								CPP-chr								CPP-chr2
																	Tukey's multiple comparisons test	Mean Diff.	95.00% CI of diff.	Significant?	Summary	Adjusted P Value
Tukey's multiple comparisons test	Mean Diff.	95.00% CI of diff.	Significant?	Summary	Adjusted P Value				Tukey's multiple comparisons test	Mean Diff.	95.00% CI of diff.	Significant?	Summary	Adjusted P Value
																	Rspo2 chr2 pre vs. Rspo2 chr2 post	18.15	-4.894 to 41.19	No	ns	0.1642
lypd chr2 pre vs. lypd chr2 post	-32.24	-50.42 to -14.05	Yes	***	0.0002				etv chr pre vs. etv chr post	33.33	1.675 to 64.98	Yes	*	0.0358			Rspo2 chr2 pre vs. Rspo2 chr2 control pre	13.1	-9.939 to 36.14	No	ns	0.426
lypd chr2 pre vs. lypd chr2 pre control	-12.31	-34.04 to 9.419	No	ns	0.4331				etv chr pre vs. etv chr pre control	5.731	-27.64 to 39.1	No	ns	0.9667			Rspo2 chr2 pre vs. Rspo2 chr2 control post	15.27	-7.774 to 38.31	No	ns	0.2942
lypd chr2 pre vs. lypd chr post control	-19.19	-40.92 to 2.545	No	ns	0.0997				etv chr pre vs. etv chre post control	12.96	-20.41 to 46.32	No	ns	0.724			Rspo2 chr2 post vs. Rspo2 chr2 control pre	-5.045	-28.09 to 18	No	ns	0.9334
lypd chr2 post vs. lypd chr2 pre control	19.92	-1.807 to 41.65	No	ns	0.0822				etv chr post vs. etv chr pre control	-27.6	-60.96 to 5.768	No	ns	0.1351			Rspo2 chr2 post vs. Rspo2 chr2 control post	-2.879	-25.92 to 20.16	No	ns	0.9864
lypd chr2 post vs. lypd chr post control	13.05	-8.681 to 34.78	No	ns	0.382				etv chr post vs. etv chre post control	-20.37	-53.74 to 12.99	No	ns	0.3674			Rspo2 chr2 control pre vs. Rspo2 chr2 control post	2.165	-20.88 to 25.21	No	ns	0.9941
lypd chr2 pre control vs. lypd chr post control	-6.874	-31.65 to 17.9	No	ns	0.8773				etv chr pre control vs. etv chre post control	7.225	-27.77 to 42.22	No	ns	0.9443

## Sheet: figure7
Lypd1									Etv1								Rspo2
social- chr2	Figure 7c						Social-Chr2							Social-Chr2
														Tukey's multiple comparisons test	Mean Diff.	95.00% CI of diff.	Significant?	Summary	Adjusted P Value
Tukey's multiple comparisons test	Mean Diff.	95.00% CI of diff.	Significant?	Summary	Adjusted P Value		Tukey's multiple comparisons test	Mean Diff.	95.00% CI of diff.	Significant?	Summary	Adjusted P Value
														Chr2 on vs. Chr2 off	3.594	-17.29 to 24.48	No	ns	0.9623
Chr2 on vs. Chr2 off	-16.08	-37.49 to 5.329	No	ns	0.1908		Chr2 on vs. Chr2 off	15.59	0.5129 to 30.67	Yes	*	0.0404		Chr2 on vs. YFP on	11.04	-14.54 to 36.62	No	ns	0.6289
Chr2 on vs. YFP on	-12.61	-35.73 to 10.52	No	ns	0.451		Chr2 on vs. YFP on	17.4	0.5447 to 34.26	Yes	*	0.0409		Chr2 on vs. YFP off	10.69	-14.88 to 36.27	No	ns	0.6518
Chr2 on vs. YFP off	-5.72	-28.85 to 17.41	No	ns	0.9028		Chr2 on vs. YFP off	14.83	-2.026 to 31.69	No	ns	0.1014		Chr2 off vs. YFP on	7.447	-18.13 to 33.02	No	ns	0.8467
Chr2 off vs. YFP on	3.476	-19.65 to 26.6	No	ns	0.9754		Chr2 off vs. YFP on	1.812	-15.05 to 18.67	No	ns	0.9914		Chr2 off vs. YFP off	7.099	-18.48 to 32.68	No	ns	0.864
Chr2 off vs. YFP off	10.36	-12.77 to 33.49	No	ns	0.6108		Chr2 off vs. YFP off	-0.759	-17.62 to 16.1	No	ns	0.9994		YFP on vs. YFP off	-0.3476	-29.88 to 29.19	No	ns	>0.9999
YFP on vs. YFP off	6.886	-17.84 to 31.61	No	ns	0.8679		YFP on vs. YFP off	-2.571	-21.04 to 15.9	No	ns	0.9817
							social-Nphr
social nphr	Figure 7d						Bonferroni's multiple comparisons test	Mean Diff.	95.00% CI of diff.	Significant?	Summary	Adjusted P Value
Tukey's multiple comparisons test	Mean Diff.	95.00% CI of diff.	Significant?	Summary	Adjusted P Value		eNpHR3.0 on vs. eNpHR3.0off	-18.19	-34.11 to -2.274	Yes	*	0.0182
							eNpHR3.0 on vs. mCherry on	-18.8	-38.93 to 1.338	No	ns	0.0785
eNpHR3.0 on vs. eNpHR3.0off	2.219	-30.01 to 34.45	No	ns	0.997		eNpHR3.0 on vs. mCherry off	-21.59	-41.72 to -1.456	Yes	*	0.0302
eNpHR3.0 on vs. mCherry on	14.35	-19.83 to 48.53	No	ns	0.6247		eNpHR3.0off vs. mCherry on	-0.6046	-20.74 to 19.53	No	ns	>0.9999
eNpHR3.0 on vs. mCherry off	10.16	-24.02 to 44.35	No	ns	0.8229		eNpHR3.0off vs. mCherry off	-3.398	-23.53 to 16.74	No	ns	>0.9999
eNpHR3.0off vs. mCherry on	12.13	-22.05 to 46.32	No	ns	0.7342		mCherry on vs. mCherry off	-2.794	-26.4 to 20.82	No	ns	>0.9999
eNpHR3.0off vs. mCherry off	7.945	-26.24 to 42.13	No	ns	0.9046
mCherry on vs. mCherry off	-4.189	-40.22 to 31.84	No	ns	0.9861
