# Supplementary material for: Genetically- and spatially-defined basolateral amygdala neurons control food consumption and social interaction
Source: Nat Commun. 2024 Aug 11;15:6868. doi: 10.1038/s41467-024-50889-7 (PMC11316773; doi:10.1038/s41467-024-50889-7)
Supplement: Supplementary file 4 — Source_data file [file 41467_2024_50889_MOESM4_ESM.zip › new_source_data/Source_data2_Figure6_7_optogenetic_data/CPP_Figure6_conditional_preference_task/etv 1.csv]

etv chr pre	etv chr post	etv chr pre control	etv chre post control
18.2368	-31.4632	10.6766	-5.2327
63.8596	-31.5409
20.8866	-44.3839	-18.3258	-1.1777
-5.2883*	0.0166*
-63.2818*	-45.2227*
		60.0156	43.023
		56.3715	64.6984
		56.5493	60.7988
		20.0312	-13.954
33.4518	26.697	12.743	29.3968
41.1954	47.8392	13.0986	21.5976
39.9288	22.2976
51.8054	45.095
43	-21.4754	38	-15.015
48	-7.2881
2.6	2.2498
4.6	-7.0769
