# Supplementary material for: Genetically- and spatially-defined basolateral amygdala neurons control food consumption and social interaction
Source: Nat Commun. 2024 Aug 11;15:6868. doi: 10.1038/s41467-024-50889-7 (PMC11316773; doi:10.1038/s41467-024-50889-7)
Supplement: Supplementary file 4 — Source_data file [file 41467_2024_50889_MOESM4_ESM.zip › new_source_data/Source_data2_Figure6_7_optogenetic_data/CPP_Figure6_conditional_preference_task/Lypd1.csv]

lypd chr2 pre	lypd chr2 post	lypd chr2 pre control	lypd chr post control
-60.5211	-21.2199	-4.0439	23.964
-0.0944	20.4311	-8.8768	-9.3323
		68.909*	-14.6761*
-14.7272	26.8526	-24.7917	-13.2708
-2.4664	-21.1588	-6.7104	-7.7713
-4.4606	22.3531	12.2154*	-3.2107*
-56.0715	16.4482	-3.2107	-12.2154
-16.9436	5.8827
-37.9792	10.2155
-4.9995	16.7092	-1.4054	6.8993
-11.4054	-13.6096	13.3652*	-9.4267*
		-26.6804	-15.876
-18	21.742
-24	9.4268
-49	24.314
