# Supplementary material for: Genetically- and spatially-defined basolateral amygdala neurons control food consumption and social interaction
Source: Nat Commun. 2024 Aug 11;15:6868. doi: 10.1038/s41467-024-50889-7 (PMC11316773; doi:10.1038/s41467-024-50889-7)
Supplement: Supplementary file 4 — Source_data file [file 41467_2024_50889_MOESM4_ESM.zip › new_source_data/Source_data2_Figure6_7_optogenetic_data/CPP_Figure6_conditional_preference_task/rspo2.csv]

Rspo2 chr2 pre	Rspo2 chr2 post	Rspo2 chr2 control pre	Rspo2 chr2 control post
17.2592	-49.3723	-3.7329	-11.221
17.1481	-28.369	43.2118	12.0542
7.9546	21.1255	19.6367	8.2047
16.176	-7.938	29.5912	-4.2995
16.7926	10.5099	-21.9254	-2.0664
0.6722	-1.9609	-8.6823	-7.2658
5.2439	-5.4549	-19.5645	-1.7943
24.3806	4.6106	-13.154	-17.8203
25.5972	24.7528	-12.0764	18.0258
