# Supplementary material for: Genetically- and spatially-defined basolateral amygdala neurons control food consumption and social interaction
Source: Nat Commun. 2024 Aug 11;15:6868. doi: 10.1038/s41467-024-50889-7 (PMC11316773; doi:10.1038/s41467-024-50889-7)
Supplement: Supplementary file 4 — Source_data file [file 41467_2024_50889_MOESM4_ESM.zip › new_source_data/Source_data2_Figure6_7_optogenetic_data/FC_figure7_fear_conditioning/etv1.csv]

Etv1 eNpHR 3.0	Etv1 control
0.138889	0.35111111
0.04	0.76166667
0.226111	0.31055556
0.30444444	0.49222222
0.05666667
0.01555556
