# Supplementary material for: Genetically- and spatially-defined basolateral amygdala neurons control food consumption and social interaction
Source: Nat Commun. 2024 Aug 11;15:6868. doi: 10.1038/s41467-024-50889-7 (PMC11316773; doi:10.1038/s41467-024-50889-7)
Supplement: Supplementary file 4 — Source_data file [file 41467_2024_50889_MOESM4_ESM.zip › new_source_data/Source_data2_Figure6_7_optogenetic_data/FC_figure7_fear_conditioning/Lypd1.csv]

		Lypd1 eNpHR 3.0	Lypd1 control
		27.61111	10.44444
		41.55556	20.16667
		44	36.44444
		77.16667	43.6667
		46.38889
