# Supplementary material for: Genetically- and spatially-defined basolateral amygdala neurons control food consumption and social interaction
Source: Nat Commun. 2024 Aug 11;15:6868. doi: 10.1038/s41467-024-50889-7 (PMC11316773; doi:10.1038/s41467-024-50889-7)
Supplement: Supplementary file 4 — Source_data file [file 41467_2024_50889_MOESM4_ESM.zip › new_source_data/Source_data2_Figure6_7_optogenetic_data/FC_figure7_fear_conditioning/lypd_chr2.csv]

	YFP on	Chr2 on
lypd	31.89222222	8.72222222
		1.77777778
	21.5555556	9.61111111
	13.6666667	3.61111111
	64.77778	1.111111
	24.5	22.5
		3.833333
