# Supplementary material for: Genetically- and spatially-defined basolateral amygdala neurons control food consumption and social interaction
Source: Nat Commun. 2024 Aug 11;15:6868. doi: 10.1038/s41467-024-50889-7 (PMC11316773; doi:10.1038/s41467-024-50889-7)
Supplement: Supplementary file 4 — Source_data file [file 41467_2024_50889_MOESM4_ESM.zip › new_source_data/Source_data2_Figure6_7_optogenetic_data/FOOD_figure6_food_consumption/lypd feeding new 0ct 2022.csv]

	Chr2 on	Chr2 off	YFP on	YFP off
	0.134	0.18
	0.122	0.275
	0.157	0.226
	0.424	0.087
	0.133	0.086
	0.212	0.124
	0.1835	0.1385
	0.206	0.1125
	0.182*	0.2635*
	0.095*	0.0155*
	0.304	0.031
	0.418	0.21
	0.263	0.238
	0.134	0.122
	0.352	0.078
	0.411	0.225
	0.198*	0.221*
	0.166*	0.09*
	0.132*	0.016*
			0.169	0.321
			0.139	0.189
			0.088	0.142
			0.212	0.134
			0.0845	0.1605
			0.0695	0.0945
			0.044	0.071
			0.067	0.106
			0.086	0.04225
