# Supplementary material for: Genetically- and spatially-defined basolateral amygdala neurons control food consumption and social interaction
Source: Nat Commun. 2024 Aug 11;15:6868. doi: 10.1038/s41467-024-50889-7 (PMC11316773; doi:10.1038/s41467-024-50889-7)
Supplement: Supplementary file 4 — Source_data file [file 41467_2024_50889_MOESM4_ESM.zip › new_source_data/Source_data2_Figure6_7_optogenetic_data/FOOD_figure6_food_consumption/rspo2 feeding 1.csv]

YFP on	YFP off	Chr2 off	Chr2 on
		0.109	0.063
		0.152	0.035
		0.102	0.045
		0.096	0.019
		0.115	0.047
		0.094	0.043
		0.066	0.088
		0.053	0.109
			0.27*
		0.13	0.035
		0.07	0.063
		0.065	0.045
		0.066	0.095
		0.077	0.043
		0.096	0.019
		0.115	0.047
		0.094*	0.194*
		0.009*	0.344*
		0.066	0.053
		0.204	0.172
		0.304	0.097
0.06	0.189
0.134	0.063
0.169	0.035
0.139	0.045
0.043	0.13
0.019	0.165
0.134	0.076
0.169	0.189
0.171	0.076
