# Supplementary material for: Genetically- and spatially-defined basolateral amygdala neurons control food consumption and social interaction
Source: Nat Commun. 2024 Aug 11;15:6868. doi: 10.1038/s41467-024-50889-7 (PMC11316773; doi:10.1038/s41467-024-50889-7)
Supplement: Supplementary file 4 — Source_data file [file 41467_2024_50889_MOESM4_ESM.zip › new_source_data/Source_data2_Figure6_7_optogenetic_data/Social_Figure7_social_task/ETv.csv]

	Chr2 on	Chr2 off	YFP on	YFP off
on	40.5566	42.2342	40.5177	4.94945
off	46.2449	33.9185	60.3991*	56.132*
	5.70492	6.50483	9.35698	16.0076
	27.0859	11.8765	24.4568	48.9002
	37.5388	14.1968	61.1113*	55.5777*
	45.7428	28.1382	13.8278	20.0555
	41.9444	37.2279	23.6111	33.25
	6.13333	4.87777	34.2277	10.7444
	45.3945	44.1556	1.76666	2.83889
	24.3278	3.98908	5.88888	7.47221
	15.95	9.75555
	32.6889	15.3444
