# Supplementary material for: Genetically- and spatially-defined basolateral amygdala neurons control food consumption and social interaction
Source: Nat Commun. 2024 Aug 11;15:6868. doi: 10.1038/s41467-024-50889-7 (PMC11316773; doi:10.1038/s41467-024-50889-7)
Supplement: Supplementary file 4 — Source_data file [file 41467_2024_50889_MOESM4_ESM.zip › new_source_data/Source_data2_Figure6_7_optogenetic_data/Social_Figure7_social_task/Lypd.csv]

Chr2 on	Chr2 off	YFP on	YFP off
20.3422	11.0932	9.84479	26.8385
28.0969	61.9542	33.7694	28.6381
19.4145	17.0925	63.7597	14.4848
18.9357	41.6685	20.6281	16.1573
9.84479*	26.8385*	24.1111	30.8835
14.6722	45.5388	51.8887	45.6834
28.4	42.4277
20.2057	63.411
21.0833	16.6278
