# Supplementary material for: Genetically- and spatially-defined basolateral amygdala neurons control food consumption and social interaction
Source: Nat Commun. 2024 Aug 11;15:6868. doi: 10.1038/s41467-024-50889-7 (PMC11316773; doi:10.1038/s41467-024-50889-7)
Supplement: Supplementary file 4 — Source_data file [file 41467_2024_50889_MOESM4_ESM.zip › new_source_data/Source_data2_Figure6_7_optogenetic_data/Social_Figure7_social_task/nphr LYPD.csv]

eNpHR3.0 on	eNpHR3.0off	mCherry on	mCherry off
		51.8887	45.6834
62.6223	45.1501	8.22777*	39.8333*
47.2278	32.361	24.1111	30.8835
32.0834	50.7276	5.38888	6.69999
43.7055	37.7002	50.5777	65.4555
51.0834	59.6889
