# Supplementary material for: Genetically- and spatially-defined basolateral amygdala neurons control food consumption and social interaction
Source: Nat Commun. 2024 Aug 11;15:6868. doi: 10.1038/s41467-024-50889-7 (PMC11316773; doi:10.1038/s41467-024-50889-7)
Supplement: Supplementary file 4 — Source_data file [file 41467_2024_50889_MOESM4_ESM.zip › new_source_data/Source_data2_Figure6_7_optogenetic_data/Social_Figure7_social_task/NphrETv.csv]

eNpHR3.0 on	eNpHR3.0off	mCherry on	mCherry off
		61.1113	55.5777
20.781	27.0192
53.7329	54.2829	59.3723	53.7445
28.258	57.6214	9.78225	29.3006
24.4306	22.1753	43.1945	34.3001
34.6462	33.4852	46.1611	60.6668
23.3752	25.3027
17.4703	47.6225
31.7465	44.5617
29.3634	42.012
17.6369	30.2744
44.9728	62.1598
