# Supplementary material for: Genetically- and spatially-defined basolateral amygdala neurons control food consumption and social interaction
Source: Nat Commun. 2024 Aug 11;15:6868. doi: 10.1038/s41467-024-50889-7 (PMC11316773; doi:10.1038/s41467-024-50889-7)
Supplement: Supplementary file 4 — Source_data file [file 41467_2024_50889_MOESM4_ESM.zip › new_source_data/Source_data2_Figure6_7_optogenetic_data/Social_Figure7_social_task/rspo2 NpHR.csv]

eNpHR3.0 on	eNpHR3.0off	mCherry on	mCherry off
24.8056	36.2626
38.9123	44.8061
34.3962	48.5502
45.9282	53.8718
38.5735	23.914
