# Supplementary material for: Genetically- and spatially-defined basolateral amygdala neurons control food consumption and social interaction
Source: Nat Commun. 2024 Aug 11;15:6868. doi: 10.1038/s41467-024-50889-7 (PMC11316773; doi:10.1038/s41467-024-50889-7)
Supplement: Supplementary file 4 — Source_data file [file 41467_2024_50889_MOESM4_ESM.zip › new_source_data/Source_data2_Figure6_7_optogenetic_data/Social_Figure7_social_task/rspo2.csv]

Chr2 on	Chr2 off	YFP on	YFP off
48.2908	36.3904	2.25305	37.2514
46.8979	21.3643	44.0455	40.2733
55.4384	41.1177	20.1054	12.432
		35.2386	13.0763
35.185	33.1465
24.0695	22.1143
47.9169	43.818
9.35698	16.0076
24.4568	48.9002
