# Supplementary material for: Genetically- and spatially-defined basolateral amygdala neurons control food consumption and social interaction
Source: Nat Commun. 2024 Aug 11;15:6868. doi: 10.1038/s41467-024-50889-7 (PMC11316773; doi:10.1038/s41467-024-50889-7)
Supplement: Supplementary file 4 — Source_data file [file 41467_2024_50889_MOESM4_ESM.zip › new_source_data/Source_data3_Figure4_electrophysiology_data/2Decay IPSC.csv]

ETV1	RSPO	LYPD1
10.06921	16.19413	7.76101
8.65063	14.54357	5.93377
10.62005	9.93918	7.92976
7.98489	10.74992	9.06023
10.62191	11.9208	10.59744
9.60912	9.32433	8.62238
7.90743	12.35507	13.04451
14.41825	10.89033	7.80459
16.06803	6.61826	9.15217
15.23877	9.6809	10.25937
9.61803	10.27684	13.25678
10.18625	8.14147	9.8789
5.47859	10.58638	11.02108
9.13319	8.56229	10.55707
12.7002	10.34762	11.84941
11.63464	9.30719	9.20514
10.87277	8.66581	13.62043
13.67427	9.05119	11.81642
12.90448	8.54132	12.55982
9.05142	9.05568	13.49593
12.12845	9.60948	15.81266
10.79698	6.47454	13.05181
14.91578	6.28461
9.29796	5.7383
13.66615	5.67784
11.47629	7.68908
10.96956	7.72824
11.65573	8.54225
7.80718	7.78661
8.73246	7.24138
