# Supplementary material for: Genetically- and spatially-defined basolateral amygdala neurons control food consumption and social interaction
Source: Nat Commun. 2024 Aug 11;15:6868. doi: 10.1038/s41467-024-50889-7 (PMC11316773; doi:10.1038/s41467-024-50889-7)
Supplement: Supplementary file 4 — Source_data file [file 41467_2024_50889_MOESM4_ESM.zip › new_source_data/Source_data3_Figure4_electrophysiology_data/Amplitude IPSC-LYPD.csv]

LYPD1	LYPD1(Fast)
17.8	13.57
17.43	46.7
11.12	30.19
19.54	37.67
26.09	24.56
22.82	35.91
21.17	14.56
24.01	24.25
16.1	24.38
19.05	15.84
15.94	27.46
38.96	23.99
12.75	22.1
28.52
12.91
28.04
28.25
23.93
14.5
18.84
22.65
28.72
