# Supplementary material for: Genetically- and spatially-defined basolateral amygdala neurons control food consumption and social interaction
Source: Nat Commun. 2024 Aug 11;15:6868. doi: 10.1038/s41467-024-50889-7 (PMC11316773; doi:10.1038/s41467-024-50889-7)
Supplement: Supplementary file 4 — Source_data file [file 41467_2024_50889_MOESM4_ESM.zip › new_source_data/Source_data3_Figure4_electrophysiology_data/Decay IPSC-ETV1.csv]

ETV1	ETV1(Fast)
10.06921	13.60076
8.65063	12.07625
10.62005	16.54189
7.98489	13.09196
10.62191	6.24802
9.60912	11.57241
7.90743	9.29156
14.41825	9.44153
16.06803	9.62356
15.23877	10.98943
9.61803	13.6382
10.18625	14.96014
5.47859	18.42295
9.13319	11.27349
12.7002	11.81085
11.63464	10.49771
10.87277	12.17732
13.67427	21.90991
12.90448	15.55839
9.05142	10.40363
12.12845	16.32055
10.79698	12.69409
14.91578
9.29796
13.66615
11.47629
10.96956
11.65573
7.80718
8.73246
