# Supplementary material for: Genetically- and spatially-defined basolateral amygdala neurons control food consumption and social interaction
Source: Nat Commun. 2024 Aug 11;15:6868. doi: 10.1038/s41467-024-50889-7 (PMC11316773; doi:10.1038/s41467-024-50889-7)
Supplement: Supplementary file 4 — Source_data file [file 41467_2024_50889_MOESM4_ESM.zip › new_source_data/Source_data3_Figure4_electrophysiology_data/Decay IPSC-LYPD.csv]

LYPD1	LYPD1(Fast)
7.76101	14.3211
5.93377	11.32256
7.92976	11.35977
9.06023	8.31369
10.59744	8.4848
8.62238	9.79495
13.04451	11.76685
7.80459	11.52443
9.15217	8.82382
10.25937	14.7604
13.25678	14.57588
9.8789	17.02186
11.02108	12.57932
10.55707	12.16726
11.84941
9.20514
13.62043
11.81642
12.55982
13.49593
15.81266
13.05181
