# Supplementary material for: Genetically- and spatially-defined basolateral amygdala neurons control food consumption and social interaction
Source: Nat Commun. 2024 Aug 11;15:6868. doi: 10.1038/s41467-024-50889-7 (PMC11316773; doi:10.1038/s41467-024-50889-7)
Supplement: Supplementary file 4 — Source_data file [file 41467_2024_50889_MOESM4_ESM.zip › new_source_data/Source_data3_Figure4_electrophysiology_data/Decay IPSC.csv]

ETV1	RSPO	LYPD1	LYPD1(Fast)	ETV1(Fast)
10.06921	16.19413	7.76101	14.3211	13.60076
8.65063	14.54357	5.93377	11.32256	12.07625
10.62005	9.93918	7.92976	11.35977	16.54189
7.98489	10.74992	9.06023	8.31369	13.09196
10.62191	11.9208	10.59744	8.4848	6.24802
9.60912	9.32433	8.62238	9.79495	11.57241
7.90743	12.35507	13.04451	11.76685	9.29156
14.41825	10.89033	7.80459	11.52443	9.44153
16.06803	6.61826	9.15217	8.82382	9.62356
15.23877	9.6809	10.25937	14.7604	10.98943
9.61803	10.27684	13.25678	14.57588	13.6382
10.18625	8.14147	9.8789	17.02186	14.96014
5.47859	10.58638	11.02108	12.57932	18.42295
9.13319	8.56229	10.55707	12.16726	11.27349
12.7002	10.34762	11.84941		11.81085
11.63464	9.30719	9.20514		10.49771
10.87277	8.66581	13.62043		12.17732
13.67427	9.05119	11.81642		21.90991
12.90448	8.54132	12.55982		15.55839
9.05142	9.05568	13.49593		10.40363
12.12845	9.60948	15.81266		16.32055
10.79698	6.47454	13.05181		12.69409
14.91578	6.28461
9.29796	5.7383
13.66615	5.67784
11.47629	7.68908
10.96956	7.72824
11.65573	8.54225
7.80718	7.78661
8.73246	7.24138
