# Supplementary material for: Genetically- and spatially-defined basolateral amygdala neurons control food consumption and social interaction
Source: Nat Commun. 2024 Aug 11;15:6868. doi: 10.1038/s41467-024-50889-7 (PMC11316773; doi:10.1038/s41467-024-50889-7)
Supplement: Supplementary file 4 — Source_data file [file 41467_2024_50889_MOESM4_ESM.zip › new_source_data/Source_data3_Figure4_electrophysiology_data/ETV1 Vm.csv]

ETV1	ETV1(Fast)
-61.7	-60.9
-60.9	-65.4
-62.5	-63.6
-61.3	-60.85
-60.5	-61.92
-59.1	-64.15
-58.5	-62.2
-64.7	-62.56
-66.4	-57.2
-63.6	-62.74
-65
-62.4	-61.55
-65	-64.15
-60.2	-63.9
-64.2	-61.95
-65.9	-65
-56.8	-66.1
-61.6	-64.15
-58.53	-62.87
-59.3	-55.5
-60	-63.11
-60.1	-59.69
-58
-57.2
-65.34
-60.21
-60.36
-62.53
-61.4
-63.23
-65.25
-60.46
-62.59
-59.75
-58.2
-64
-63.6
-66
-63
