# Supplementary material for: Genetically- and spatially-defined basolateral amygdala neurons control food consumption and social interaction
Source: Nat Commun. 2024 Aug 11;15:6868. doi: 10.1038/s41467-024-50889-7 (PMC11316773; doi:10.1038/s41467-024-50889-7)
Supplement: Supplementary file 4 — Source_data file [file 41467_2024_50889_MOESM4_ESM.zip › new_source_data/Source_data3_Figure4_electrophysiology_data/ETV1.csv]

	ETV1	ETV1	ETV1	ETV1	ETV1	ETV1	ETV1	ETV1	ETV1	ETV1	ETV1	ETV1	ETV1	ETV1	ETV1	ETV1	ETV1	ETV1	ETV1	ETV1	ETV1	ETV1	ETV1	ETV1	ETV1	ETV1	ETV1	ETV1	ETV1	ETV1	ETV1	ETV1	ETV1
10	0	0	0	0	5	0	0	0	0	0	0	0	0	0	0	0	2	0	0	0	0	0	0	0	0	0	0	0	0	0	0	0	0
30	0	0	0	0	14	7	0	0	0	0	0	0	0	0	0	0	10	0	0	0	0	0	0	0	0	0	0	0	0	0	0	0	0
50	0	0	0	0	21	13	0	0	0	0	0	0	0	0	0	0	15	0	0	0	0	0	0	0	0	0	0	0	0	0	0	0	0
70	0	0	0	0	25	17	0	0	6	4	0	0	0	2	1	0	17	2	0	2	6	0	0	0	0	0	0	0	0	0	0	0	0
90	0	5	0	0	29	21	0	0	12	8	0	2	5	6	5	0	22	5	5	5	7	0	0	0	0	0	0	0	9	0	0	0	0
110	11	13	0	0	34	23	0	0	16	12	4	7	8	10	8	0	24	8	8	8	8	0	0	4	0	0	0	7	14	0	0	0	0
130	15	18	4	2	36	25	2	3	21	15	9	11	13	13	12	3	27	10	11	12	11	7	5	9	0	0	0	12	19	0	0	0	0
150	20	23	7	11	0	27	7	6	26	17	13	13	17	16	14	8	29	11	14	15	13	10	8	13	4	4	10	18	23	6	0	0	0
170	26	30	11	15	0	28	10	8	28	20	17	16	20	19	12	12	30	13	16	17	15	12	12	16	8	6	13	22	27	9	6	2	9
190																			19	19	16	15	14	19	11	8	16	28	30	12	7	8	11
210																			21	20	18	16	16	21	14	10	21	29	31	15	8	11	13
230																			22	21	20	18	18	23	18	13	31	29	32	17	10	16	15
250																			24	23	21	20	21	24	20	16	33	30	34	19	12	18	18
270																			25	23	22	22	22	24	22	18	34	31	35	22	14	18	19
290																			25	23	23	23	24	24	24	19	36	32	36	24	16	19	20
