# Supplementary material for: Genetically- and spatially-defined basolateral amygdala neurons control food consumption and social interaction
Source: Nat Commun. 2024 Aug 11;15:6868. doi: 10.1038/s41467-024-50889-7 (PMC11316773; doi:10.1038/s41467-024-50889-7)
Supplement: Supplementary file 4 — Source_data file [file 41467_2024_50889_MOESM4_ESM.zip › new_source_data/Source_data3_Figure4_electrophysiology_data/Frequency EPSC.csv]

ETV1	RSPO	LYPD1	LYPD1(Fast)	ETV1(Fast)
1.03998	6.88469	3.70558	6.12131	5.16881
1.46609	2.21619	0.136137	4.05423	2.94238
1.72532	4.34632	0.064705	3.59826	1.77584
0.60401	5.75992	0.620718	3.9969	2.4344
1.5816	2.80917	3.83521	6.91508	0.479871
1.64568	1.09998	0.3594	7.04794	2.36609
0.331839	0.405216	1.69372	3.15767	2.29236
3.76388	0.46448	1.43712	8.34478	2.36495
4.48783	5.92981	0.480009	2.381	2.09037
1.36415	1.61944	0.565384	8.71378	2.97154
4.66425	0.788302	1.4769	7.12875	2.5844
1.75032	4.09827	8.64716	5.96465	2.80784
1.3077	0.425238	0.453097	3.79882	3.41089
0.334793	0.460754	5.59507	5.49627	3.54022
5.38158	0.349847	0.784625		2.52704
0.849531	2.20178	3.6882		4.96335
1.25111	2.76784	6.98573		0.965929
3.14844	2.14749	3.66992		3.86553
2.54787	9.86287	2.47559		1.89452
0.84428	6.16408	2.91682		3.44416
3.87449	10.8288	1.12334		3.55505
3.30996		6.20705		2.70818
3.13727				0.401399
0.770327
1.06691
0.845965
0.646041
1.76881
1.41526
