# Supplementary material for: Genetically- and spatially-defined basolateral amygdala neurons control food consumption and social interaction
Source: Nat Commun. 2024 Aug 11;15:6868. doi: 10.1038/s41467-024-50889-7 (PMC11316773; doi:10.1038/s41467-024-50889-7)
Supplement: Supplementary file 4 — Source_data file [file 41467_2024_50889_MOESM4_ESM.zip › new_source_data/Source_data3_Figure4_electrophysiology_data/LYPD Vm.csv]

LYPD1	LYPD1(Fast)
-53*	-60.7
-50.1*	-65.2
-56.2
-61.1	-58.4
-63.1	-59.9
-64.8	-56.2
-64.8	-53.22*
-67.5	-60.21
-67.8	-57.2
	-52*
-65.8
-65.7	-63.9
	-59.3
-63	-63.2
	-63
-59.5	-64.9
-68
-63.9
-66
-61.4
-65.2
-65.4
