# Supplementary material for: Genetically- and spatially-defined basolateral amygdala neurons control food consumption and social interaction
Source: Nat Commun. 2024 Aug 11;15:6868. doi: 10.1038/s41467-024-50889-7 (PMC11316773; doi:10.1038/s41467-024-50889-7)
Supplement: Supplementary file 4 — Source_data file [file 41467_2024_50889_MOESM4_ESM.zip › new_source_data/Source_data3_Figure4_electrophysiology_data/LYPD1.csv]

																																													LYPD1	LYPD1	LYPD1	LYPD1	LYPD1
10																																													0	0	0	0	0*
30																																													0	2	0	0	0*
50																																													4	7	0	0	0*
70																																													8	8	4	7	5*
90																																													12	13	6	10	38*
110																																													15	14	9	11	22*
130																																													18	14	12	12	21*
150																																													20	19	13	14	26*
170																																													22	20	15	15	35*
190
210
230
250
270
290
[truncated: 39 more columns]
