# Supplementary material for: Genetically- and spatially-defined basolateral amygdala neurons control food consumption and social interaction
Source: Nat Commun. 2024 Aug 11;15:6868. doi: 10.1038/s41467-024-50889-7 (PMC11316773; doi:10.1038/s41467-024-50889-7)
Supplement: Supplementary file 4 — Source_data file [file 41467_2024_50889_MOESM4_ESM.zip › new_source_data/Source_data3_Figure4_electrophysiology_data/Membrane Potential.csv]

ETV1	RSPO	LYPD1	LYPD1(Fast)	ETV1(Fast)
-61.7	-46.6*	-53*	-60.7	-60.9
-60.9	-61.6	-50.1*	-65.2	-65.4
-62.5	-62.1	-56.2		-63.6
-61.3	-61.6	-61.1	-58.4	-60.85
-60.5	-60.5	-63.1	-59.9	-61.92
-59.1	-52.7*	-64.8	-56.2	-64.15
-58.5	-63.5	-64.8	-53.22*	-62.2
-64.7		-67.5	-60.21	-62.56
-66.4	-65.4*	-67.8	-57.2	-57.2
-63.6	-65*		-52*	-62.74
-65	-64.7*	-65.8
-62.4	-65*	-65.7	-63.9	-61.55
-65	-65.5*		-59.3	-64.15
-60.2	-62	-63	-63.2	-63.9
-64.2	-59.2		-63	-61.95
-65.9	-59.5	-59.5	-64.9	-65
-56.8	-60	-68		-66.1
-61.6	-56.4	-63.9		-64.15
-58.53	-60.1	-66		-62.87
-59.3	-70.7*	-61.4		-55.5
-60		-65.2		-63.11
-60.1	-61.2	-65.4		-59.69
-58	-62.6
-57.2	-58.59
	-54.57
-64	-55.94
-63.6	-58.9
-66	-52.8
-63
