# Supplementary material for: Genetically- and spatially-defined basolateral amygdala neurons control food consumption and social interaction
Source: Nat Commun. 2024 Aug 11;15:6868. doi: 10.1038/s41467-024-50889-7 (PMC11316773; doi:10.1038/s41467-024-50889-7)
Supplement: Supplementary file 4 — Source_data file [file 41467_2024_50889_MOESM4_ESM.zip › new_source_data/source_data4_table2_3/Table2_numbers_Cell_withHochgernerDATA.csv]

	Etv1 (am/alBA)	Etv1/Lypd1 (acBA)	Otof (pBA)	Otof/Lypd1/Cdh13 (pLA,pBA)	Rorb/Lypd1 (aLA,pLA)	Rspo2/Etv1/Adamts2/Bdnf (aBA)	Sema5a (pLA)	Sema5a/Otof/Lypd1/Cdh13 (ppLA,pLA)	Cells unmatched to our clusters inHG	Cells matched to our clusters in Hochgerner data
VGLUT1-13-Dcn_C1ql2	0	40	12	5	0	0	0	0	44	101
VGLUT1-14-Cartpt_Fam46a	0	5	5	1	0	0	0	0	5	16
VGLUT1-15-Fmo1_Rxfp3	0	70	3	15	0	0	0	4	12	104
VGLUT1-2-Rspo2_Sema3e	6	1	1	0	0	362	0	0	1	371
VGLUT1-28-Grp_Cpne8	17	1	0	1	150	3	0	86	4	262
VGLUT1-29-St8sia2_Cald1	0	0	0	2	0	0	0	19	1	22
VGLUT1-3-Sema5a_Dcn	0	1	25	0	1	38	0	10	4	79
VGLUT1-32-Mid1_Cdh22	1	0	2	9	0	0	0	7	2	21
VGLUT1-6-Thrsp_Lamp5	180	2	0	11	0	1	0	3	3	200
VGLUT2-24-Cdkn1c_Penk	0	0	0	0	0	0	3	0	6	9
									82	1185	all cell number of HG BLA cluster
