# Supplementary material for: Genetically- and spatially-defined basolateral amygdala neurons control food consumption and social interaction
Source: Nat Commun. 2024 Aug 11;15:6868. doi: 10.1038/s41467-024-50889-7 (PMC11316773; doi:10.1038/s41467-024-50889-7)
Supplement: Supplementary file 4 — Source_data file [file 41467_2024_50889_MOESM4_ESM.zip › new_source_data/source_data4_table2_3/table3_abbreviation.xlsx]

## Sheet: Sheet1
abbreviation table
ABRREVIATION	DEFFINITION
AB	accessory basal
AOD	acousto-optic deflector
AAV	adenoassociated viruses
ATP	Adenosine triphosphate
AMPA	α-am+A1:B72ino-3-hydroxy-5-methyl-4-isoxazolepropionic acid
ANOVA	Analysis of variance
ACR	anion channel rhodopsins
ACSF	artificial cerebrospinal fluid
AC	auditory cortex
ASD	autism
BA	Basal amygdala
B	Basal amygdala
BM	Basomedial amygdala
BMA	Basomedial amygdala
BNST	bed nucleus of the stria terminalis
CGRP	Calcitonin gene-relted peptide
CGE	Caudal Ganglion Eminence
CEA	Central amygdala
CCK	cholecystokinin
CFC	Conditional Fear conditioning
CPP	Conditioned place preference
CRH	Corticotrophin-releasing hormone
DE	Differential expression
DEG	differently expressed gene
DIO	Double floxed inverted open reading frame
EYFP	Enhanced yellow fluorescent protein
EDTA	Ethylenediaminetetraacetic acid
GABA	gamma amino-butyric acid
GO	Gene ontology
GECI	Genetically encoded calcium indicators
GRIN	gradient index
HCR	Hairpin chain reaction
NpHR	Halorhodopsin
IL	infralimbic
IPSC	inhibitory postsynaptic current
ITC	intercalated cells
IP	intraperitoneal
LA	Lateral amygdala
LGE	Lateral ganglion eminence
LED	Light emitting diode
ME	Medial amygdala
NGE	Medial ganglion eminence
NGEM	Nanoliterscale Gel Beads-in-emulsion
NAC	nucleus accumbens
NA	numerical appeture
OFT	Open field task
PVT	paraventricular nucleus of the thalamus
PSTH	peri-stimulus time histogram
PBS	phosphate-buffered saline
PA	Posterior amygdala
PPBA	Posterior-Posterior basal amygdala
PPLA	Posterior-Posterior Lateral amygdala
PFC	prefrontal cortices
PCA	Principal component analysis
PKCD	protein kinase C δ
ROI	region of interest
SCT	secretin
SMFISH	Sequential multiplexed (multi-florescent) in situ hybridization
SNN	shared nearest neighbor
SST	Somatostatin
SD	Standard Deviation
UMAP	Uniform Manifold Approximation and Projection
